# Supplementary material for: Bone disease imaging through the near-infrared-II window
Source: Nat Commun. 2023 Oct 9;14:6287. doi: 10.1038/s41467-023-42001-2 (PMC10562434; doi:10.1038/s41467-023-42001-2)
Supplement: Supplementary file 7 — Source Data [file 41467_2023_42001_MOESM7_ESM.zip]

Archive with 8 entries (8 files):
- Figure 1d.xlsx
- Figure 3b.xlsx
- Figure 3d.xlsx
- Figure 4c and 4d .xlsx
- Figure 5e.xlsx
- Figure 5g.xlsx
- figure 4g.xlsx
- Figure 1b.xlsx
