# Supplementary material for: Bone disease imaging through the near-infrared-II window
Source: Nat Commun. 2023 Oct 9;14:6287. doi: 10.1038/s41467-023-42001-2 (PMC10562434; doi:10.1038/s41467-023-42001-2)
Supplement: Supplementary file 7 — Source Data [file 41467_2023_42001_MOESM7_ESM.zip › Figure 1d.xlsx]

## Sheet: Sheet1
1 h p.i.		7 h p.i.		24 h p.i.		3 d p.i.		5 d p.i.		7 d p.i.
X	Y	X	Y	X	Y	X	Y	X	Y	X	Y
0	0	0.15	0	0.02933	58.969	0.83856	149.714	0.88567	112.537	1.09014	0
0.08386	0.605	0.23386	83.743	0.11322	58.796	0.92244	915.578	0.9695	27.125	1.17401	0
0.16772	0	0.31772	42.518	0.19706	5.237	1.00628	2959.74	1.05333	59.245	1.25786	0
0.25157	6.678	0.40157	31.419	0.28094	21.875	1.09017	5791.74	1.13722	1064.18	1.34172	1492
0.33543	69.625	0.48543	41.256	0.36478	0	1.174	8595.2	1.22106	4718.75	1.42558	3332.23
0.41929	9.59	0.56929	103.512	0.44861	48.778	1.25789	9100.94	1.30494	7998.67	1.50943	4473.27
0.50314	0	0.65314	404.247	0.5325	266.156	1.34172	8988.42	1.38878	9866.37	1.59329	5618.68
0.587	5.078	0.737	1344.7	0.61633	87.648	1.42556	9219.49	1.47267	11239.4	1.67715	8540.82
0.67086	29.388	0.82086	3881.84	0.70022	1615.46	1.50944	11664.1	1.5565	14156.4	1.76101	14828.8
0.75472	0	0.90472	4584.45	0.78406	3537.83	1.59328	16420.4	1.64033	17999.7	1.84486	23623
0.83857	2.297	0.98857	5572.6	0.86794	4171.46	1.67717	21625.1	1.72422	23781.5	1.92872	30523.7
0.92243	119.193	1.07243	5925.29	0.95178	3958.99	1.761	31165.9	1.80806	31852	2.01258	35655.3
1.00629	1620.52	1.15629	6550.76	1.03567	4323.25	1.84489	37015	1.89194	39521.7	2.09643	36748.8
1.09014	3687.96	1.24014	6813.83	1.1195	5207.67	1.92872	42041.5	1.97578	45758.9	2.18029	36735
1.17401	4882.87	1.32401	7556.53	1.20333	6638.62	2.01256	45279.4	2.05967	50337.1	2.26415	33963.8
1.25786	6250.31	1.40786	8611.83	1.28722	7266	2.09644	47038.8	2.1435	51670.6	2.34801	28387
1.34172	7200.95	1.49172	9512.84	1.37106	7402.69	2.18028	47099.4	2.22733	47988.9	2.43187	20626.4
1.42558	8046.73	1.57558	9570.8	1.45494	8717.7	2.26417	44903.8	2.31122	42284.2	2.51572	14326.8
1.50943	8648.74	1.65943	12399.2	1.53878	10753.4	2.348	39177	2.39506	36211.6	2.59958	9218.36
1.59329	11155.2	1.74329	16405.7	1.62267	15071.3	2.43189	28375.3	2.47894	29892.9	2.68344	5227.09
1.67715	14343.4	1.82715	20057.9	1.7065	19271.9	2.51572	20971.1	2.56278	22777.1	2.76729	3417.5
1.76101	16337.6	1.91101	24128.1	1.79033	24485.3	2.59956	14333.6	2.64667	16377.6	2.85116	1233.73
1.84486	17029.5	1.99486	28025.8	1.87422	29511.1	2.68344	11209.2	2.7305	12052.9	2.93501	60.864
1.92872	18238.5	2.07872	30124.7	1.95806	33895.6	2.76728	9722.77	2.81433	8983	3.01887	0
2.01258	19070.6	2.16258	30250.6	2.04194	36527.5	2.85117	6816.95	2.89822	6810.8	3.10273	0
2.09643	18872.1	2.24643	28495.6	2.12578	36930.8	2.935	4521.5	2.98206	4906.49	3.18658	0
2.18029	18742.6	2.33029	25478	2.20967	36476.1	3.01889	3772.92	3.06594	3165.35
2.26415	18780.8	2.41415	19416.2	2.2935	33746.6	3.10272	3741.99	3.14978	2390.65
2.34801	18714.5	2.49801	14628	2.37733	29181.7	3.18656	3042.75	3.23367	1934.69
2.43187	17159.4	2.58187	12519.6	2.46122	22056	3.27044	3043.7	3.3175	2001.83
2.51572	14821.9	2.66572	10920.2	2.54506	16514.5	3.35428	3517.04	3.40139	2358.81
2.59958	12805.4	2.74958	8525.81	2.62894	12607.5	3.43817	3878.02	3.48522	2512.37
2.68344	10870.2	2.83344	7010.95	2.71278	9742.04	3.522	2856	3.56906	2201
2.76729	10086.2	2.91729	5366.76	2.79667	7464	3.60589	3462.05	3.65294	1737.42
2.85116	9947.23	3.00116	4323.54	2.8805	6158.98	3.68972	3022.62	3.73678	1503.43
2.93501	10235.2	3.08501	4630.75	2.96433	4719.76	3.77361	2190.24	3.82067	1165.71
3.01887	10448.7	3.16887	4780.46	3.04822	4111.77	3.85744	1939.62	3.9045	1015.69
3.10273	10324.8	3.25273	4097.48	3.13206	3532.44	3.94128	2009.31	3.98839	998.15
3.18658	9943.07	3.33658	3632.04	3.21594	3056.18	4.02517	1640.66	4.07222	938.675
3.27044	10292.6	3.42044	3943.29	3.29978	2739.79	4.109	1858.1	4.15606	706.411
3.3543	10945.9	3.5043	4165.1	3.38367	2453.07	4.19289	1735.02	4.23994	954.234
3.43816	11938.1	3.58816	3497.38	3.4675	3295.87	4.27672	1215.15	4.32378	1265.06
3.52201	15120.6	3.67201	3371.09	3.55139	3044.88	4.36061	1253.35	4.40767	1279.88
3.60587	19758.2	3.75587	3606.24	3.63522	2826.68	4.44444	1139.8	4.4915	1048.77
3.68973	23107.7	3.83973	4339.68	3.71906	2867.99	4.52828	1221.84	4.57539	806.091
3.77358	26728.3	3.92358	4321.53	3.80294	3677.33	4.61217	1199.61	4.65922	1156.43
3.85744	25501.4	4.00744	4547.01	3.88678	3137.37	4.696	748.6	4.74306	1179.09
3.9413	22523	4.0913	4029.26	3.97067	1561.57	4.77989	784.482	4.82694	1025.53
4.02516	18125.7	4.17516	3047.03	4.0545	1195.84	4.86372	543.208	4.91078	967.904
4.10902	13726.3	4.25902	3064.55	4.13839	1094.33	4.94761	855.739	4.99467	862.446
4.19287	10874.7	4.34287	3168.86	4.22222	1447.96	5.03144	1480.29	5.0785	973.24
4.27673	9585.75	4.42673	2470.66	4.30606	1233	5.11528	1741.96	5.16239	964.9
4.36059	8805.58	4.51059	1349.91	4.38994	1474.79	5.19917	2247.04	5.24622	902.36
4.44444	7908.55	4.59444	1199.52	4.47378	1360.48	5.283	1424.7	5.33011	841.407
4.5283	7343.96	4.6783	1672.35	4.55767	1151.97	5.36689	851.465	5.41394	1038.45
4.61216	6367.95	4.76216	2215.94	4.6415	1175.36	5.45072	1103.35	5.49778	643.366
4.69602	6671.2	4.84602	2345.28	4.72539	959.061	5.53461	1678.14	5.58167	952.883
4.77987	7096.18	4.92987	2449.72	4.80922	861	5.61844	1544.15	5.6655	1111.51
4.86373	6091.46	5.01373	2384.81	4.89306	1217.77	5.70233	1539.36	5.74939	939.536
4.94759	6821.82	5.09759	1825.61	4.97694	1250.72	5.78617	2207.46	5.83322	1809.79
5.03144	7011.49	5.18144	1459.53	5.06078	1135.12	5.87	2355	5.91711	1733.77
5.11531	6715.5	5.26531	1608.86	5.14467	842.074			6.00094	1833
		5.34916	2072.97	5.2285	1142.53
		5.43302	2233.07	5.31239	1635.5
		5.51688	2502.59	5.39622	1890.55
		5.60073	2814.49	5.48011	2147.15
		5.68459	3232.36	5.56394	1743.71
		5.76845	3264	5.64778	1918.22
				5.73167	3856.88
				5.8155	5313
