# Supplementary material for: Bone disease imaging through the near-infrared-II window
Source: Nat Commun. 2023 Oct 9;14:6287. doi: 10.1038/s41467-023-42001-2 (PMC10562434; doi:10.1038/s41467-023-42001-2)
Supplement: Supplementary file 7 — Source Data [file 41467_2023_42001_MOESM7_ESM.zip › Figure 3b.xlsx]

## Sheet: Sheet1
X-ray					NIR-II
green		light green			red		orange
X	Y	X	Y		X	Y	X	Y
0	121	0	87		0	0.77929	0	0
0.02665	122.631	0.02665	88.8225		0.15	0.88848	0.15	0.09056
0.05329	124.244	0.05329	91.3209		0.3	0.90588	0.3	0.19327
0.07994	124.068	0.07994	90.6318		0.45	0.91198	0.45	0.37662
0.10658	123.312	0.10658	89.2012		0.6	0.94447	0.6	0.58556
0.13323	121.02	0.13323	89.416		0.75	0.92266	0.75	0.74585
0.15987	125.061	0.15987	91.9408		0.9	0.90719	0.9	0.86244
0.18652	124.399	0.18652	95.239		1.0499	0.90788	1.0499	0.93677
0.21316	122.832	0.21316	94.6154		1.1999	0.92064	1.1999	1
0.23981	120.679	0.23981	93.8298		1.3499	0.92553	1.3499	0.98649
0.26645	121.99	0.26645	94.741		1.4999	0.93831	1.4999	0.91224
0.2931	122.476	0.2931	95.4852		1.6499	0.9475	1.6499	0.9074
0.31974	122.616	0.31974	93.1297		1.7999	0.95869	1.7999	0.86937
0.34639	125.183	0.34639	88.6154		1.9499	0.9841	1.9499	0.88995
0.37304	121.164	0.37304	87.8971		2.0999	0.98193	2.0999	0.87749
0.39968	124.13	0.39968	89.1475		2.2499	0.95745	2.2499	0.96891
0.42633	124.774	0.42633	89.7524		2.3999	0.94039	2.3999	0.93156
0.45297	123.066	0.45297	90.7988		2.5499	0.93737	2.5499	0.91673
0.47962	121.591	0.47962	90.7579		2.6999	0.97313	2.6999	0.91538
0.50626	120.738	0.50626	91.0059		2.8499	0.99698	2.8499	0.96902
0.53291	126.767	0.53291	92.391		2.9999	0.99008	2.9999	0.95834
0.55955	121.368	0.55955	91.2089		3.1498	1	3.1498	0.88327
0.5862	119.951	0.5862	90.1602		3.2998	0.99035	3.2998	0.83847
0.61284	121.974	0.61284	92.2394		3.4498	0.91245	3.4498	0.81632
0.63949	120.174	0.63949	93.6049		3.5998	0.7206	3.5998	0.72555
0.66613	118.223	0.66613	94.9295		3.7498	0.66682	3.7498	0.6187
0.69278	118.294	0.69278	97.3846		3.8998	0.54997	3.8998	0.54081
0.71942	118.685	0.71942	99.5148		4.0498	0.40072	4.0498	0.44232
0.74607	119.034	0.74607	98.5075		4.1998	0.28182	4.1998	0.32536
0.77272	119.531	0.77272	95.599		4.3498	0.2027	4.3498	0.18887
0.79936	118.378	0.79936	94.4492		4.4998	0.14345	4.4998	0.09919
0.82601	117.792	0.82601	95.4638		4.6498	0.09629	4.6498	0.04594
0.85265	118.61	0.85265	93.8015		4.7998	0.08097	4.7998	0.03301
0.8793	118.928	0.8793	92.2308		4.9498	0.0634	4.9498	0.0455
0.90594	118.149	0.90594	95.0828		5.0997	0.05439	5.0997	0.06243
0.93259	118.271	0.93259	99.0464		5.2497	0.0382	5.2497	0.10966
0.95923	118.658	0.95923	99.6554		5.3997	0.02549	5.3997	0.14303
0.98588	118.941	0.98588	99		5.5497	0.04452	5.5497	0.17633
1.01252	119.475	1.01252	99.1693		5.6997	0.08875	5.6997	0.22736
1.03917	119.734	1.03917	98.4615		5.8497	0.12358	5.8497	0.28439
1.06581	116.848	1.06581	98.6563		5.9997	0.11707	5.9997	0.29399
1.09246	117.344	1.09246	98.2544		6.1497	0.08092	6.1497	0.30224
1.11911	117.736	1.11911	97.6181		6.2997	0.04696	6.2997	0.29249
1.14575	116.38	1.14575	98.0715		6.4497	0.02147	6.4497	0.28307
1.1724	116.404	1.1724	97.6409		6.5997	0.01313	6.5997	0.26694
1.19904	115.385	1.19904	97.036		6.7497	0.02218	6.7497	0.26637
1.22569	114.6	1.22569	96.8462		6.8997	0.04825	6.8997	0.27633
1.25233	114.458	1.25233	95.6509		7.0496	0.09057	7.0496	0.33819
1.27898	115.226	1.27898	95.0947		7.1996	0.12932	7.1996	0.40131
1.30562	115.719	1.30562	95.3414		7.3496	0.19163	7.3496	0.46383
1.33227	114.169	1.33227	94.6923		7.4996	0.30254	7.4996	0.51551
1.35891	113.902	1.35891	95.6391		7.6496	0.40176	7.6496	0.56567
1.38556	112.525	1.38556	97.3846		7.7996	0.45214	7.7996	0.58687
1.4122	110.729	1.4122	97.7497		7.9496	0.51714	7.9496	0.56499
1.43885	109.522	1.43885	98.0533		8.0996	0.56513	8.0996	0.5328
1.46549	109.366	1.46549	98.7533		8.2496	0.60654	8.2496	0.49181
1.49214	109.037	1.49214	97.7601		8.3996	0.6652	8.3996	0.45066
1.51879	108.763	1.51879	96.6136		8.5496	0.66712	8.5496	0.43028
1.54543	108.443	1.54543	96.6577		8.6996	0.62203	8.6996	0.44015
1.57208	108.2	1.57208	96.2786		8.8496	0.57394	8.8496	0.50419
1.59872	108.322	1.59872	96.9031		8.9995	0.51439	8.9995	0.55478
1.62537	107.057	1.62537	97.9408		9.1495	0.43175	9.1495	0.60846
1.65201	105.139	1.65201	100.071		9.2995	0.35259	9.2995	0.69007
1.67866	104.96	1.67866	101.771		9.4495	0.28849	9.4495	0.74467
1.7053	104.441	1.7053	102.131		9.5995	0.21709	9.5995	0.81695
1.73195	105.729	1.73195	102.769		9.7495	0.17884	9.7495	0.91089
1.75859	105.714	1.75859	102		9.8995	0.16297	9.8995	0.8249
1.78524	105.046	1.78524	102		10.0495	0.17644	10.0495	0.96354
1.81188	108.869	1.81188	102.09		10.1995	0.16388	10.1995	0.75932
1.83853	105.871	1.83853	102.728		10.3495	0.11051	10.3495	0.70622
1.86518	102.223	1.86518	103.671		10.4995	0.0466	10.4995	0.63022
1.89182	104.58	1.89182	104.769		10.6495	0
1.91847	104.886	1.91847	105
1.94511	104.742	1.94511	105.136
1.97176	103.221	1.97176	105.876
1.9984	101.708	1.9984	104.784
2.02505	102.096	2.02505	103.377
2.05169	105.362	2.05169	103.27
2.07834	103.769	2.07834	104.077
2.10498	103.281	2.10498	104.866
2.13163	102.949	2.13163	105.275
2.15827	102.045	2.15827	104.497
2.18492	102.153	2.18492	103.373
2.21156	102	2.21156	103
2.23821	102.251	2.23821	103
2.26486	102.461	2.26486	103
2.2915	103.769	2.2915	101.791
2.31815	101.417	2.31815	99.6746
2.34479	101.893	2.34479	98.503
2.37144	102	2.37144	99.9099
2.39808	102	2.39808	99.0651
2.42473	102	2.42473	99.9231
2.45137	102	2.45137	101.823
2.47802	102	2.47802	102.899
2.50466	102	2.50466	102.112
2.53131	102	2.53131	102
2.55795	102	2.55795	102.665
2.5846	102	2.5846	102.071
2.61125	102.147	2.61125	103.539
2.63789	103.044	2.63789	103.538
2.66454	101.666	2.66454	103.545
2.69118	101.541	2.69118	103.895
2.71783	100.305	2.71783	102.963
2.74447	100.339	2.74447	102.846
2.77112	101.646	2.77112	105.308
2.79776	102.164	2.79776	103.961
2.82441	101.066	2.82441	104.877
2.85105	98.4214	2.85105	105.179
2.8777	97.4407	2.8777	104.158
2.90434	99.2152	2.90434	102.608
2.93099	98.5688	2.93099	102.106
2.95763	97.0353	2.95763	103.474
2.98428	96.7211	2.98428	104.231
3.01093	96.3458	3.01093	102.6
3.03757	96.4237	3.03757	103.671
3.06422	97.1626	3.06422	105.359
3.09086	97.9619	3.09086	104.881
3.11751	98.1303	3.11751	102.769
3.14415	97.6	3.14415	101.243
3.1708	97.4026	3.1708	101.512
3.19744	97.1264	3.19744	102.463
3.22409	96.5527	3.22409	102.332
3.25073	95.8475	3.25073	102
3.27738	95.2133	3.27738	102.544
3.30402	98.5781	3.30402	102.314
3.33067	97.8495	3.33067	101.018
3.35732	96.9051	3.35732	99.9176
3.38396	98.0282	3.38396	99.6909
3.41061	101.383	3.41061	100.101
3.43725	103.418	3.43725	100.308
3.4639	101.17	3.4639	100
3.49054	103.091	3.49054	100.45
3.51719	105.27	3.51719	101.438
3.54383	108.033	3.54383	102.229
3.57048	108.238	3.57048	102.385
3.59712	107.153	3.59712	102.231
3.62377	108.853	3.62377	102.047
3.65041	109.549	3.65041	102.302
3.67706	108.531	3.67706	102.685
3.7037	108.706	3.7037	102.012
3.73035	107.875	3.73035	101.462
3.757	109.441	3.757	101.537
3.78364	107.614	3.78364	101.951
3.81029	105.903	3.81029	102.308
3.83693	108.162	3.83693	103.046
3.86358	107.643	3.86358	104.356
3.89022	107.788	3.89022	106.874
3.91687	106.623	3.91687	106.385
3.94351	105.061	3.94351	106.231
3.97016	105.327	3.97016	106.314
3.9968	103.831	3.9968	106.923
4.02345	101.492	4.02345	106.605
4.05009	102.08	4.05009	105.799
4.07674	101.671	4.07674	105.233
4.10339	100.589	4.10339	104.935
4.13003	101.253	4.13003	103.691
4.15668	99.539	4.15668	105.308
4.18332	97.9066	4.18332	107.087
4.20997	99.265	4.20997	108.181
4.23661	98.3763	4.23661	108.66
4.26326	96.9138	4.26326	108.478
4.2899	96.4197	4.2899	108.747
4.31655	96.2842	4.31655	108.948
4.34319	98.9174	4.34319	110.017
4.36984	92.4086	4.36984	108.66
4.39648	88.5679	4.39648	109.036
4.42313	88.4159	4.42313	112.212
4.44977	90.4373	4.44977	112.405
4.47642	90.6532	4.47642	110.53
4.50307	91.1898	4.50307	110
4.52971	92.0339	4.52971	110.766
4.55636	90.0072	4.55636	111.013
4.583	92.1389	4.583	110.11
4.60965	92.4342	4.60965	110.942
4.63629	90.0885	4.63629	111.941
4.66294	89.4915	4.66294	110.428
4.68958	91.6049	4.68958	111.924
4.71623	93	4.71623	115.434
4.74287	90.7017	4.74287	110.048
4.76952	90.4407	4.76952	110.42
4.79616	93.661	4.79616	111.562
4.82281	92.3593	4.82281	111.978
4.84946	91.8507	4.84946	111.154
4.8761	95.1254	4.8761	110.166
4.90275	92.0433	4.90275	108.355
4.92939	88.4935	4.92939	107.189
4.95604	89.4926	4.95604	106.017
4.98268	91.7123	4.98268	106.672
5.00933	92.0328	5.00933	108.371
5.03597	91.7205	5.03597	110.274
5.06262	90.8814	5.06262	110.077
5.08926	89.0572	5.08926	109.575
5.11591	89.7371	5.11591	109.573
5.14255	91.0434	5.14255	110.352
5.1692	89.0971	5.1692	110.256
5.19585	88.5654	5.19585	109.308
5.22249	87.926	5.22249	109.258
5.24914	86.3747	5.24914	109.873
5.27578	87.9005	5.27578	110.05
5.30243	89.2233	5.30243	110.414
5.32907	87.2157	5.32907	110.802
5.35572	86.4774	5.35572	111.526
5.38236	85.0233	5.38236	111.953
5.40901	86.2183	5.40901	111.034
5.43565	85.7432	5.43565	110.005
5.4623	86.9509	5.4623	110.268
5.48894	86.3369	5.48894	111.005
5.51559	87.6149	5.51559	111.154
5.54223	89.6983	5.54223	111
5.56888	89.9457	5.56888	111.162
5.59553	92.0319	5.59553	112.447
5.62217	95.0257	5.62217	113.885
5.64882	94.3825	5.64882	114.495
5.67546	93.876	5.67546	115.051
5.70211	92.8833	5.70211	114.799
5.72875	93.8486	5.72875	114.042
5.7554	94	5.7554	114.683
5.78204	94.1861	5.78204	116.361
5.80869	95	5.80869	116.157
5.83533	95	5.83533	114.59
5.86198	95	5.86198	114.878
5.88862	95	5.88862	114.615
5.91527	94.9987	5.91527	114.576
5.94192	95	5.94192	115.316
5.96856	94.9486	5.96856	115.412
5.99521	92.3074	5.99521	116.031
6.02185	93.8005	6.02185	115.055
6.0485	94.3512	6.0485	110.909
6.07514	93.0264	6.07514	114.534
6.10179	92.8393	6.10179	114.706
6.12843	92	6.12843	112.914
6.15508	92	6.15508	112.933
6.18172	93.5831	6.18172	114.825
6.20837	94.0913	6.20837	115.191
6.23501	89.8158	6.23501	113.769
6.26166	91.2761	6.26166	113.185
6.2883	89.2	6.2883	113.963
6.31495	89.9235	6.31495	115.09
6.3416	90.2441	6.3416	115.432
6.36824	90.7728	6.36824	115.112
6.39489	91.2881	6.39489	117.083
6.42153	91.7288	6.42153	117.627
6.44818	92.675	6.44818	115.518
6.47482	93.937	6.47482	114.739
6.50147	95.1525	6.50147	116.555
6.52811	96.2088	6.52811	116.447
6.55476	96.0373	6.55476	117.191
6.5814	94.7921	6.5814	119
6.60805	94.7307	6.60805	118.945
6.63469	97.4303	6.63469	118.414
6.66134	98.5076	6.66134	120.379
6.68798	99.7429	6.68798	118.716
6.71463	101.403	6.71463	121.965
6.74128	102.815	6.74128	120.018
6.76792	106.563	6.76792	122.982
6.79457	106.557	6.79457	123
6.82121	107.439	6.82121	121.059
6.84786	111.225	6.84786	124.834
6.8745	110.663	6.8745	124.709
6.90115	110.128	6.90115	125.35
6.92779	111.49	6.92779	126.923
6.95444	112.357	6.95444	127.154
6.98108	112.629	6.98108	127.584
7.00773	111.597	7.00773	127.923
7.03437	113.519	7.03437	129.443
7.06102	114.289	7.06102	130.633
7.08767	114.323	7.08767	131.644
7.11431	115.917	7.11431	134.558
7.14096	115.685	7.14096	135.828
7.1676	114.766	7.1676	136.817
7.19425	114.863	7.19425	137
7.22089	115	7.22089	138.037
7.24754	114.248	7.24754	139.596
7.27418	112.46	7.27418	139.231
7.30083	113.386	7.30083	137.427
7.32747	113.559	7.32747	138.592
7.35412	114.841	7.35412	139.939
7.38076	115	7.38076	139.389
7.40741	115.051	7.40741	140.331
7.43406	115.921	7.43406	141.537
7.4607	115.828	7.4607	140.603
7.48735	115.291	7.48735	138.806
7.51399	116	7.51399	138.385
7.54064	116.271	7.54064	139.089
7.56728	116.964	7.56728	139.316
7.59393	116.81	7.59393	139.975
7.62057	115.657	7.62057	142.846
7.64722	116.52	7.64722	142.717
7.67386	115.201	7.67386	141.063
7.70051	114.807	7.70051	142.338
7.72715	116.339	7.72715	142.111
7.7538	117.475	7.7538	141.069
7.78044	117.02	7.78044	141.309
7.80709	116.865	7.80709	141.267
7.83374	117.423	7.83374	142.093
7.86038	117	7.86038	143.082
		7.88703	144.036
		7.91367	145.028
		7.94032	145.692
		7.96696	144.615
		7.99361	143.45
		8.02025	144.135
		8.0469	144.658
		8.07354	145.231
		8.10019	145.229
		8.12683	144.563
		8.15348	144.125
		8.18013	144.315
		8.20677	145.425
		8.23342	146.303
		8.26006	145.592
		8.28671	145.557
		8.31335	147
		8.34	146.095
		8.36664	143.829
		8.39329	144.067
		8.41993	147.545
		8.44658	147.885
		8.47322	147.391
		8.49987	146.273
		8.52652	146.789
		8.55316	148.449
		8.57981	150.112
		8.60645	150.397
		8.6331	150.024
		8.65974	152
		8.68639	151.418
		8.71303	150.345
		8.73968	149.552
		8.76632	148.769
		8.79297	148.527
		8.81961	148.754
		8.84626	153.065
		8.8729	153.769
		8.89955	153.586
		8.9262	153
		8.95284	153
		8.97949	153.012
		9.00613	154
