# Supplementary material for: Bone disease imaging through the near-infrared-II window
Source: Nat Commun. 2023 Oct 9;14:6287. doi: 10.1038/s41467-023-42001-2 (PMC10562434; doi:10.1038/s41467-023-42001-2)
Supplement: Supplementary file 7 — Source Data [file 41467_2023_42001_MOESM7_ESM.zip › Figure 3d.xlsx]

## Sheet: Sheet1
6 d p. s.					11 d p. s.
red		orange			red		orange
X	Y	X	Y		X	Y	X	Y
0	0	0	0.77929		0	0.27754	0.01113	0.24637
0.15	0.09056	0.15	0.88848		0.15038	0.43224	0.1615	0.28
0.3	0.19327	0.3	0.90588		0.30075	0.5476	0.31188	0.32371
0.45	0.37662	0.45	0.91198		0.45113	0.6364	0.46226	0.40839
0.6	0.58556	0.6	0.94447		0.6015	0.73502	0.61263	0.52072
0.75	0.74585	0.75	0.92266		0.75188	0.82526	0.76301	0.66829
0.9	0.86244	0.9	0.90719		0.90226	0.87533	0.91338	0.72117
1.0499	0.93677	1.0499	0.90788		1.05263	0.89878	1.06376	0.78358
1.1999	1	1.1999	0.92064		1.20301	0.94012	1.21414	0.82507
1.3499	0.98649	1.3499	0.92553		1.35338	0.96208	1.36451	0.88685
1.4999	0.91224	1.4999	0.93831		1.50376	0.97481	1.51489	0.96429
1.6499	0.9074	1.6499	0.9475		1.65414	0.99013	1.66526	0.99439
1.7999	0.86937	1.7999	0.95869		1.80451	1	1.81564	1
1.9499	0.88995	1.9499	0.9841		1.95489	0.99281	1.96601	0.99448
2.0999	0.87749	2.0999	0.98193		2.10526	0.96176	2.11639	0.97896
2.2499	0.96891	2.2499	0.95745		2.25564	0.90187	2.26677	0.94069
2.3999	0.93156	2.3999	0.94039		2.40601	0.83782	2.41714	0.87514
2.5499	0.91673	2.5499	0.93737		2.55639	0.73434	2.56752	0.79856
2.6999	0.91538	2.6999	0.97313		2.70677	0.69612	2.71789	0.78611
2.8499	0.96902	2.8499	0.99698		2.85714	0.64357	2.86827	0.78611
2.9999	0.95834	2.9999	0.99008		3.00752	0.5838	3.01865	0.78611
3.1498	0.88327	3.1498	1		3.15789	0.52276	3.16902	0.75313
3.2998	0.83847	3.2998	0.99035		3.30827	0.44094	3.3194	0.71126
3.4498	0.81632	3.4498	0.91245		3.45865	0.34791	3.46977	0.69231
3.5998	0.72555	3.5998	0.7206		3.60902	0.22463	3.62015	0.66847
3.7498	0.6187	3.7498	0.66682		3.7594	0.10191	3.77053	0.66139
3.8998	0.54081	3.8998	0.54997		3.90977	0.02674	3.9209	0.62582
4.0498	0.44232	4.0498	0.40072		4.06015	0.00116	4.07128	0.59088
4.1998	0.32536	4.1998	0.28182		4.21053	0	4.22165	0.55394
4.3498	0.18887	4.3498	0.2027		4.3609	0.01621	4.37203	0.53308
4.4998	0.09919	4.4998	0.14345		4.51128	0.08538	4.52241	0.50648
4.6498	0.04594	4.6498	0.09629		4.66165	0.14489	4.67278	0.48377
4.7998	0.03301	4.7998	0.08097		4.81203	0.17382	4.82316	0.47605
4.9498	0.0455	4.9498	0.0634		4.96241	0.20445	4.97353	0.47139
5.0997	0.06243	5.0997	0.05439		5.11278	0.20892	5.12391	0.4806
5.2497	0.10966	5.2497	0.0382		5.26316	0.1996	5.27429	0.49223
5.3997	0.14303	5.3997	0.02549		5.41353	0.15445	5.42466	0.51382
5.5497	0.17633	5.5497	0.04452		5.56391	0.10917	5.57504	0.48787
5.6997	0.22736	5.6997	0.08875		5.71429	0.12521	5.72541	0.42582
5.8497	0.28439	5.8497	0.12358		5.86466	0.12769	5.87579	0.41063
5.9997	0.29399	5.9997	0.11707		6.01504	0.13866	6.02617	0.40563
6.1497	0.30224	6.1497	0.08092		6.16541	0.14798	6.17654	0.40127
6.2997	0.29249	6.2997	0.04696		6.31579	0.16404	6.32692	0.40437
6.4497	0.28307	6.4497	0.02147		6.46617	0.18144	6.47729	0.3949
6.5997	0.26694	6.5997	0.01313		6.61654	0.21332	6.62767	0.38387
6.7497	0.26637	6.7497	0.02218		6.76692	0.26425	6.77805	0.39366
6.8997	0.27633	6.8997	0.04825		6.91729	0.30755	6.92842	0.37367
7.0496	0.33819	7.0496	0.09057		7.06767	0.33582	7.0788	0.36187
7.1996	0.40131	7.1996	0.12932		7.21805	0.35616	7.22917	0.35524
7.3496	0.46383	7.3496	0.19163		7.36842	0.37896	7.37955	0.32342
7.4996	0.51551	7.4996	0.30254		7.5188	0.40408	7.52992	0.26087
7.6496	0.56567	7.6496	0.40176		7.66917	0.4177	7.6803	0.22458
7.7996	0.58687	7.7996	0.45214		7.81955	0.39931	7.83068	0.18888
7.9496	0.56499	7.9496	0.51714		7.96992	0.38018	7.98105	0.17162
8.0996	0.5328	8.0996	0.56513		8.1203	0.36356	8.13143	0.15398
8.2496	0.49181	8.2496	0.60654		8.27068	0.33264	8.2818	0.13106
8.3996	0.45066	8.3996	0.6652		8.42105	0.33192	8.43218	0.15904
8.5496	0.43028	8.5496	0.66712				8.58256	0.14087
8.6996	0.44015	8.6996	0.62203				8.73293	0.13825
8.8496	0.50419	8.8496	0.57394				8.88331	0.10266
8.9995	0.55478	8.9995	0.51439				9.03368	0.05065
9.1495	0.60846	9.1495	0.43175				9.18406	0.01308
9.2995	0.69007	9.2995	0.35259				9.33444	0
9.4495	0.74467	9.4495	0.28849
9.5995	0.81695	9.5995	0.21709
9.7495	0.91089	9.7495	0.17884
9.8995	0.8249	9.8995	0.16297
10.0495	0.96354	10.0495	0.17644
10.1995	0.75932	10.1995	0.16388
10.3495	0.70622	10.3495	0.11051
10.4995	0.63022	10.4995	0.0466
		10.6495	0
