# Supplementary material for: Bone disease imaging through the near-infrared-II window
Source: Nat Commun. 2023 Oct 9;14:6287. doi: 10.1038/s41467-023-42001-2 (PMC10562434; doi:10.1038/s41467-023-42001-2)
Supplement: Supplementary file 7 — Source Data [file 41467_2023_42001_MOESM7_ESM.zip › Figure 4c and 4d .xlsx]

## Sheet: Sheet1
Normal	BV/TV	39.47
	BMD	1.18
Mild RA	BV/TV	30.04
	BMD	0.97
Servere RA	BV/TV	27.04
	BMD	0.81
