# Supplementary material for: Bone disease imaging through the near-infrared-II window
Source: Nat Commun. 2023 Oct 9;14:6287. doi: 10.1038/s41467-023-42001-2 (PMC10562434; doi:10.1038/s41467-023-42001-2)
Supplement: Supplementary file 7 — Source Data [file 41467_2023_42001_MOESM7_ESM.zip › Figure 5e.xlsx]

## Sheet: Sheet1
orange		green		blue		red
X	Y	X	Y	X	Y	X	Y
-38	0	-50	0	-47	0	0	0
-37	0	-49	0	-46	0.00285	1	0
-36	0	-48	0	-45	0.00571	2	0
-35	0	-47	0.00113	-44	0.00579	3	0
-34	0	-46	0.00418	-43	0.00959	4	0
-33	0	-45	0.00418	-42	0.01141	5	0
-32	3.60575e-05	-44	0.00418	-41	0.01141	6	0.00103
-31	0.00338	-43	0.00544	-40	0.01141	7	0.00184
-30	0.00451	-42	0.00744	-39	0.01141	8	0.00561
-29	0.00451	-41	0.00768	-38	0.01318	9	0.00561
-28	0.00451	-40	0.0061	-37	0.01712	10	0.00561
-27	0.00451	-39	0.00529	-36	0.01712	11	0.00561
-26	0.00451	-38	0.00481	-35	0.01948	12	0.00561
-25	0.00451	-37	0.00418	-34	0.02348	13	0.00561
-24	0.00451	-36	0.00418	-33	0.02748	14	0.00561
-23	0.0043	-35	0.00418	-32	0.03535	15	0.00688
-22	0.00128	-34	0.00466	-31	0.04341	16	0.01032
-21	0.00173	-33	0.0079	-30	0.05143	17	0.01123
-20	0	-32	0.01041	-29	0.05667	18	0.01123
-19	0.000135216	-31	0.01325	-28	0.0619	19	0.0127
-18	0	-30	0.01679	-27	0.06996	20	0.01704
-17	0.00268	-29	0.01952	-26	0.07803	21	0.02214
-16	0.00451	-28	0.02257	-25	0.08367	22	0.02245
-15	0.00451	-27	0.02704	-24	0.08845	23	0.02245
-14	0.00451	-26	0.03223	-23	0.09651	24	0.02528
-13	0.00705	-25	0.03486	-22	0.10157	25	0.02422
-12	0.00901	-24	0.04054	-21	0.10693	26	0.02486
-11	0.00959	-23	0.04307	-20	0.11383	27	0.02504
-10	0.01329	-22	0.04736	-19	0.1175	28	0.02263
-9	0.01593	-21	0.0501	-18	0.12541	29	0.02245
-8	0.01928	-20	0.05582	-17	0.13133	30	0.02245
-7	0.02263	-19	0.05913	-16	0.13583	31	0.02245
-6	0.02643	-18	0.06256	-15	0.1439	32	0.02245
-5	0.02977	-17	0.0652	-14	0.14877	33	0.0271
-4	0.03528	-16	0.07005	-13	0.15432	34	0.02807
-3	0.03802	-15	0.07113	-12	0.16239	35	0.02807
-2	0.04093	-14	0.07392	-11	0.16636	36	0.03201
-1	0.04455	-13	0.07533	-10	0.1728	37	0.03368
0	0.04764	-12	0.07809	-9	0.18087	38	0.03641
1	0.04958	-11	0.0795	-8	0.18698	39	0.03929
2	0.05275	-10	0.0797	-7	0.19387	40	0.03995
3	0.05501	-9	0.08298	-6	0.20081	41	0.04206
4	0.05859	-8	0.08528	-5	0.20715	42	0.04457
5	0.05859	-7	0.08818	-4	0.21465	43	0.04491
6	0.06232	-6	0.09116	-3	0.21871	44	0.04572
7	0.06534	-5	0.09406	-2	0.22285	45	0.04853
8	0.06832	-4	0.09664	-1	0.22683	46	0.0536
9	0.07189	-3	0.10182	0	0.23102	47	0.05613
10	0.07568	-2	0.1063	1	0.23124	48	0.05813
11	0.08062	-1	0.10945	2	0.2313	49	0.0632
12	0.08362	0	0.11535	3	0.23136	50	0.06826
13	0.08624	1	0.11869	4	0.23012	51	0.07297
14	0.09213	2	0.12295	5	0.22578	52	0.07297
15	0.09545	3	0.12588	6	0.22608	53	0.07786
16	0.10035	4	0.1306	7	0.22554	54	0.07859
17	0.10672	5	0.13383	8	0.22829	55	0.07859
18	0.11044	6	0.13656	9	0.22957	56	0.07859
19	0.11494	7	0.1393	10	0.23391	57	0.08063
20	0.1213	8	0.14204	11	0.23941	58	0.08348
21	0.12767	9	0.14478	12	0.24748	59	0.08456
22	0.13116	10	0.14751	13	0.25554	60	0.08782
23	0.13475	11	0.15025	14	0.2612	61	0.08931
24	0.13765	12	0.15299	15	0.26596	62	0.08701
25	0.1404	13	0.15573	16	0.27417	63	0.08941
26	0.1436	14	0.15871	17	0.27891	64	0.0869
27	0.14423	15	0.16209	18	0.28445	65	0.08859
28	0.14423	16	0.168	19	0.29254	66	0.08981
29	0.14423	17	0.17086	20	0.29662	67	0.08981
30	0.14302	18	0.17562	21	0.30293	68	0.08997
31	0.13972	19	0.18153	22	0.31058	69	0.0935
32	0.13972	20	0.18743	23	0.31913	70	0.0967
33	0.13972	21	0.19334	24	0.32643	71	0.10177
34	0.14183	22	0.19688	25	0.33648	72	0.10666
35	0.14423	23	0.20097	26	0.34444	73	0.10772
36	0.14662	24	0.20676	27	0.35248	74	0.11193
37	0.1529	25	0.20944	28	0.36048	75	0.11227
38	0.15926	26	0.21223	29	0.36688	76	0.11589
39	0.16563	27	0.21339	30	0.37088	77	0.11788
40	0.17199	28	0.21353	31	0.37973	78	0.11598
41	0.17836	29	0.21626	32	0.38459	79	0.11358
42	0.18732	30	0.216	33	0.3881	80	0.11227
43	0.19508	31	0.2162	34	0.3873	81	0.11261
44	0.20162	32	0.21588	35	0.3881	82	0.11263
45	0.20546	33	0.21513	36	0.3881	83	0.1177
46	0.20975	34	0.215	37	0.3881	84	0.11788
47	0.21184	35	0.21505	38	0.38354	85	0.11932
48	0.21452	36	0.21451	39	0.38203	86	0.12306
49	0.21433	37	0.21724	40	0.37712	87	0.12676
50	0.21458	38	0.21757	41	0.37668	88	0.13078
51	0.21143	39	0.21757	42	0.37442	89	0.13472
52	0.20808	40	0.21757	43	0.37098	90	0.13635
53	0.20473	41	0.21982	44	0.37098	91	0.14142
54	0.20282	42	0.22176	45	0.37098	92	0.14595
55	0.20262	43	0.22176	46	0.37098	93	0.14595
56	0.20265	44	0.22421	47	0.37098	94	0.15102
57	0.20282	45	0.22594	48	0.37098	95	0.15156
58	0.2032	46	0.22826	49	0.37098	96	0.15555
59	0.20715	47	0.23013	50	0.37098	97	0.15718
60	0.20733	48	0.23135	51	0.37098	98	0.16007
61	0.21031	49	0.23427	52	0.37489	99	0.16176
62	0.21184	50	0.2361	53	0.37668	100	0.16279
63	0.21473	51	0.23865	54	0.37668	101	0.16279
64	0.21739	52	0.24157	55	0.37845	102	0.16351
65	0.2208	53	0.24268	56	0.38239	103	0.1684
66	0.22414	54	0.24286	57	0.38239	104	0.1684
67	0.22536	55	0.2456	58	0.38499	105	0.1684
68	0.22858	56	0.24833	59	0.38891	106	0.16968
69	0.23193	57	0.25108	60	0.39382	107	0.17349
70	0.23675	58	0.25381	61	0.39739	108	0.17402
71	0.24312	59	0.25874	62	0.40092	109	0.17402
72	0.24648	60	0.26347	63	0.40543	110	0.17601
73	0.25134	61	0.26621	64	0.40991	111	0.17963
74	0.25848	62	0.26895	65	0.41308	112	0.18053
75	0.26819	63	0.274	66	0.41719	113	0.18524
76	0.2779	64	0.2786	67	0.42197	114	0.18524
77	0.28769	65	0.28033	68	0.4259	115	0.19013
78	0.30042	66	0.28033	69	0.43317	116	0.19086
79	0.31315	67	0.28263	70	0.44119	117	0.19463
80	0.32882	68	0.28537	71	0.44517	118	0.19544
81	0.34791	69	0.28811	72	0.45409	119	0.19647
82	0.36555	70	0.29085	73	0.46542	120	0.19801
83	0.38532	71	0.29358	74	0.47349	121	0.19923
84	0.40392	72	0.29786	75	0.48155	122	0.20143
85	0.42262	73	0.30377	76	0.49094	123	0.20231
86	0.4387	74	0.31021	77	0.503	124	0.20208
87	0.45477	75	0.31885	78	0.51145	125	0.20499
88	0.46987	76	0.32639	79	0.51557	126	0.2029
89	0.48095	77	0.33581	80	0.52187	127	0.20208
90	0.49026	78	0.3445	81	0.52881	128	0.20208
91	0.49663	79	0.35287	82	0.52813	129	0.20131
92	0.50285	80	0.36207	83	0.53078	130	0.20024
93	0.5048	81	0.37147	84	0.52936	131	0.20208
94	0.50657	82	0.38185	85	0.5253	132	0.20026
95	0.50586	83	0.39086	86	0.52508	133	0.20208
96	0.5048	84	0.39928	87	0.52715	134	0.20208
97	0.50367	85	0.40839	88	0.53114	135	0.20208
98	0.50033	86	0.41797	89	0.5354	136	0.20136
99	0.5003	87	0.42675	90	0.53973	137	0.19896
100	0.5003	88	0.43539	91	0.54878	138	0.19656
101	0.5003	89	0.44404	92	0.56125	139	0.19828
102	0.5003	90	0.45268	93	0.56934	140	0.19737
103	0.50223	91	0.46132	94	0.57769	141	0.19793
104	0.505	92	0.46997	95	0.58621	142	0.19919
105	0.50846	93	0.47861	96	0.59719	143	0.20152
106	0.51115	94	0.48636	97	0.60489	144	0.20225
107	0.51687	95	0.49226	98	0.61272	145	0.20221
108	0.52021	96	0.49816	99	0.62127	146	0.20697
109	0.52557	97	0.50385	100	0.62596	147	0.20843
110	0.53142	98	0.50646	101	0.63462	148	0.2115
111	0.53476	99	0.51005	102	0.63958	149	0.21434
112	0.53811	100	0.51079	103	0.64364	150	0.21603
113	0.54202	101	0.51271	104	0.64493	151	0.21992
114	0.54839	102	0.51218	105	0.64493	152	0.22074
115	0.54988	103	0.5115	106	0.64342	153	0.22563
116	0.55189	104	0.51174	107	0.63587	154	0.2307
117	0.55485	105	0.51218	108	0.63225	155	0.23436
118	0.55819	106	0.51422	109	0.62545	156	0.23703
119	0.55862	107	0.51363	110	0.61739	157	0.23982
120	0.55917	108	0.51464	111	0.60932	158	0.24051
121	0.55922	109	0.51476	112	0.60449	159	0.24138
122	0.56201	110	0.5175	113	0.59978	160	0.24138
123	0.56176	111	0.51883	114	0.59927	161	0.24138
124	0.56409	112	0.51883	115	0.59599	162	0.24002
125	0.56359	113	0.51883	116	0.59372	163	0.2372
126	0.56694	114	0.51883	117	0.59779	164	0.2345
127	0.57029	115	0.51883	118	0.59715	165	0.22721
128	0.57241	116	0.52137	119	0.59804	166	0.22481
129	0.57248	117	0.52301	120	0.59811	167	0.2177
130	0.57582	118	0.52376	121	0.59816	168	0.21023
131	0.57733	119	0.52711	122	0.59823	169	0.20276
132	0.58091	120	0.53044	123	0.59829	170	0.19733
133	0.58143	121	0.5331	124	0.59835	171	0.19344
134	0.5847	122	0.5378	125	0.59841	172	0.18597
135	0.58593	123	0.54052	126	0.59907	173	0.1785
136	0.58593	124	0.54376	127	0.5986	174	0.17311
137	0.58593	125	0.54705	128	0.60185	175	0.16811
138	0.58593	126	0.54875	129	0.60277	176	0.1617
139	0.58593	127	0.55149	130	0.60439	177	0.15743
140	0.58517	128	0.5523	131	0.60449	178	0.15273
141	0.58564	129	0.55278	132	0.60455	179	0.14776
142	0.58511	130	0.55551	133	0.60351	180	0.14595
143	0.58496	131	0.55649	134	0.59957	181	0.14595
144	0.58263	132	0.55681	135	0.59715	182	0.14595
145	0.58322	133	0.55954	136	0.59293	183	0.14758
146	0.58365	134	0.56228	137	0.58788	184	0.15156
147	0.58361	135	0.56529	138	0.57988	185	0.15247
148	0.58394	136	0.5712	139	0.57188	186	0.15718
149	0.58533	137	0.57468	140	0.56387	187	0.16695
150	0.58867	138	0.57741	141	0.55587	188	0.17293
151	0.59135	139	0.58055	142	0.55226	189	0.18112
152	0.59505	140	0.58664	143	0.54815	190	0.1933
153	0.59839	141	0.58981	144	0.54821	191	0.20584
154	0.60207	142	0.59572	145	0.54676	192	0.22059
155	0.60763	143	0.60062	146	0.54833	193	0.23466
156	0.61327	144	0.60609	147	0.5484	194	0.2515
157	0.61928	145	0.61511	148	0.54846	195	0.27187
158	0.625	146	0.62287	149	0.55086	196	0.29117
159	0.62772	147	0.63145	150	0.55312	197	0.30871
160	0.63101	148	0.64037	151	0.55334	198	0.32343
161	0.63005	149	0.6488	152	0.55068	199	0.33839
162	0.62662	150	0.65744	153	0.54954	200	0.356
163	0.62257	151	0.66609	154	0.54879	201	0.37388
164	0.61492	152	0.6741	155	0.54889	202	0.38846
165	0.60539	153	0.67996	156	0.54986	203	0.39976
166	0.59533	154	0.68586	157	0.5491	204	0.41384
167	0.58574	155	0.68996	158	0.54938	205	0.42551
168	0.57301	156	0.69026	159	0.55	206	0.4383
169	0.56028	157	0.68726	160	0.5472	207	0.44604
170	0.54547	158	0.68147	161	0.54286	208	0.45378
171	0.52942	159	0.67481	162	0.53479	209	0.46629
172	0.51331	160	0.66617	163	0.52673	210	0.47488
173	0.49585	161	0.65731	164	0.51755	211	0.48262
174	0.47676	162	0.64594	165	0.50542	212	0.49036
175	0.45525	163	0.63456	166	0.48905	213	0.4981
176	0.4383	164	0.62318	167	0.47357	214	0.50584
177	0.41947	165	0.61179	168	0.45739	215	0.51358
178	0.40155	166	0.60266	169	0.44119	216	0.52133
179	0.38725	167	0.59322	170	0.42501	217	0.52907
180	0.37117	168	0.58455	171	0.40882	218	0.53681
181	0.36092	169	0.5756	172	0.39263	219	0.54276
182	0.3544	170	0.56733	173	0.37644	220	0.54843
183	0.35107	171	0.55606	174	0.36204	221	0.557
184	0.35074	172	0.54468	175	0.34977	222	0.56457
185	0.35289	173	0.53331	176	0.33501	223	0.57328
186	0.3607	174	0.51849	177	0.32566	224	0.58325
187	0.36699	175	0.50402	178	0.31422	225	0.59321
188	0.37968	176	0.48667	179	0.30639	226	0.6077
189	0.3951	177	0.47162	180	0.29915	227	0.61802
190	0.41193	178	0.45446	181	0.29678	228	0.63323
191	0.43233	179	0.43833	182	0.29678	229	0.64844
192	0.45409	180	0.4258	183	0.2978	230	0.66365
193	0.47834	181	0.41393	184	0.30232	231	0.67524
194	0.50347	182	0.40218	185	0.30303	232	0.68846
195	0.52842	183	0.39393	186	0.30937	233	0.70367
196	0.55053	184	0.38905	187	0.31407	234	0.71683
197	0.57436	185	0.38622	188	0.31979	235	0.72784
198	0.59944	186	0.38832	189	0.32529	236	0.7379
199	0.6214	187	0.3912	190	0.33022	237	0.746
200	0.64193	188	0.39791	191	0.33828	238	0.75881
201	0.66141	189	0.40698	192	0.34562	239	0.76662
202	0.68026	190	0.41904	193	0.34938	240	0.77882
203	0.69657	191	0.43063	194	0.35677	241	0.79162
204	0.71174	192	0.44489	195	0.36384	242	0.80444
205	0.72211	193	0.45987	196	0.36728	243	0.81763
206	0.73169	194	0.47485	197	0.37489	244	0.83161
207	0.73988	195	0.49188	198	0.37842	245	0.84446
208	0.74591	196	0.50899	199	0.38302	246	0.85568
209	0.75007	197	0.52397	200	0.38708	247	0.86819
210	0.75302	198	0.53977	201	0.39114	248	0.8757
211	0.75302	199	0.55774	202	0.39984	249	0.88104
212	0.7527	200	0.57308	203	0.41197	250	0.88638
213	0.7505	201	0.5881	204	0.4241	251	0.89172
214	0.74414	202	0.60594	205	0.43985	252	0.89706
215	0.73777	203	0.62442	206	0.46029	253	0.89914
216	0.73141	204	0.64342	207	0.4769	254	0.9008
217	0.72504	205	0.66404	208	0.50004	255	0.9001
218	0.71868	206	0.68175	209	0.52089	256	0.90032
219	0.7118	207	0.70214	210	0.54189	257	0.90059
220	0.70241	208	0.72137	211	0.55836	258	0.90087
221	0.69371	209	0.73908	212	0.57247	259	0.90114
222	0.68815	210	0.75641	213	0.5846	260	0.90141
223	0.67877	211	0.76818	214	0.59673	261	0.89752
224	0.66938	212	0.78019	215	0.60212	262	0.89634
225	0.66137	213	0.78768	216	0.60911	263	0.89766
226	0.65533	214	0.79369	217	0.61595	264	0.89688
227	0.65097	215	0.79392	218	0.62285	265	0.89865
228	0.6484	216	0.79185	219	0.63075	266	0.90132
229	0.64661	217	0.78801	220	0.64068	267	0.90399
230	0.64914	218	0.77799	221	0.65259	268	0.90686
231	0.65603	219	0.76575	222	0.66521	269	0.91463
232	0.66401	220	0.75351	223	0.68009	270	0.91762
233	0.67651	221	0.73998	224	0.70028	271	0.9239
234	0.69085	222	0.725	225	0.72443	272	0.92955
235	0.70637	223	0.71371	226	0.74711	273	0.93509
236	0.7275	224	0.70223	227	0.77229	274	0.93953
237	0.75118	225	0.6923	228	0.79588	275	0.9422
238	0.77621	226	0.68238	229	0.81968	276	0.94487
239	0.8038	227	0.67571	230	0.84413	277	0.94976
240	0.83228	228	0.67142	231	0.86439	278	0.95438
241	0.86076	229	0.669	232	0.88464	279	0.95428
242	0.88708	230	0.67027	233	0.90613	280	0.96099
243	0.91265	231	0.67301	234	0.92514	281	0.96384
244	0.93438	232	0.67997	235	0.94539	282	0.96863
245	0.95322	233	0.69019	236	0.96078	283	0.97471
246	0.96989	234	0.70152	237	0.97297	284	0.97746
247	0.98262	235	0.71528	238	0.98516	285	0.98249
248	0.99121	236	0.73179	239	0.99113	286	0.98842
249	0.99665	237	0.74748	240	0.99357	287	0.99109
250	1	238	0.7659	241	0.99363	288	0.99376
251	0.99814	239	0.78433	242	0.99021	289	0.99643
252	0.99512	240	0.8059	243	0.98728	290	0.9991
253	0.99168	241	0.82586	244	0.98232	291	0.99885
254	0.98281	242	0.84685	245	0.97839	292	1
255	0.97343	243	0.865	246	0.97444	293	0.99788
256	0.96405	244	0.88315	247	0.97275	294	0.99548
257	0.95733	245	0.90129	248	0.97687	295	0.99358
258	0.94979	246	0.919	249	0.97907	296	0.99358
259	0.94264	247	0.93398	250	0.98328	297	0.99358
260	0.93942	248	0.94637	251	0.98879	298	0.99358
261	0.93749	249	0.95981	252	0.99337	299	0.99387
262	0.93749	250	0.96943	253	0.99749	300	0.99901
263	0.93749	251	0.97807	254	1	301	0.99919
264	0.93749	252	0.98154	255	0.99606	302	0.99919
265	0.93753	253	0.9853	256	0.99602	303	0.99539
266	0.94087	254	0.99016	257	0.99316	304	0.99337
267	0.94142	255	0.99009	258	0.98522	305	0.98981
268	0.93774	256	0.98967	259	0.97976	306	0.98579
269	0.93749	257	0.98949	260	0.97505	307	0.98072
270	0.93662	258	0.98919	261	0.9684	308	0.97565
271	0.93314	259	0.98767	262	0.96477	309	0.97058
272	0.92988	260	0.98745	263	0.96073	310	0.96551
273	0.92729	261	0.98551	264	0.95698	311	0.96007
274	0.92404	262	0.9818	265	0.95246	312	0.95245
275	0.91924	263	0.9759	266	0.94652	313	0.94596
276	0.91288	264	0.97048	267	0.94229	314	0.94007
277	0.90651	265	0.96389	268	0.93435	315	0.93165
278	0.90126	266	0.95401	269	0.92949	316	0.92187
279	0.89505	267	0.9439	270	0.92417	317	0.91324
280	0.8882	268	0.93481	271	0.91623	318	0.90112
281	0.88505	269	0.92636	272	0.91196	319	0.88794
282	0.88066	270	0.91782	273	0.9076	320	0.86936
283	0.87462	271	0.91205	274	0.90395	321	0.84908
284	0.87201	272	0.90931	275	0.90014	322	0.8288
285	0.87234	273	0.90887	276	0.8962	323	0.80427
286	0.87267	274	0.91054	277	0.89587	324	0.779
287	0.87594	275	0.91417	278	0.89599	325	0.75337
288	0.87929	276	0.91876	279	0.89925	326	0.7302
289	0.88264	277	0.92786	280	0.90194	327	0.70725
290	0.88769	278	0.93556	281	0.90207	328	0.68458
291	0.89384	279	0.94577	282	0.90592	329	0.66483
292	0.8972	280	0.95565	283	0.90802	330	0.64366
293	0.90356	281	0.96481	284	0.90846	331	0.61821
294	0.90678	282	0.97434	285	0.91117	332	0.59314
295	0.91045	283	0.98061	286	0.91078	333	0.56995
296	0.91045	284	0.98641	287	0.90993	334	0.54279
297	0.91082	285	0.99302	288	0.90562	335	0.5158
298	0.9105	286	0.99718	289	0.90106	336	0.49123
299	0.9093	287	1	290	0.89306	337	0.46664
300	0.90595	288	1	291	0.88505	338	0.44269
301	0.90261	289	1	292	0.87267	339	0.41904
302	0.89926	290	1	293	0.86118	340	0.39204
303	0.89591	291	1	294	0.84935	341	0.36908
304	0.89274	292	1	295	0.83666	342	0.34196
305	0.89335	293	0.99658	296	0.82702	343	0.31823
306	0.89208	294	0.99367	297	0.81483	344	0.29474
307	0.89176	295	0.98837	298	0.80621	345	0.2761
308	0.89143	296	0.98593	299	0.79916	346	0.25689
309	0.8911	297	0.98326	300	0.79591	347	0.23773
310	0.89066	298	0.98326	301	0.78791	348	0.22048
311	0.88696	299	0.98326	302	0.7862	349	0.20358
312	0.88398	300	0.98326	303	0.78362	350	0.18642
313	0.87783	301	0.98326	304	0.78062	351	0.17343
314	0.87463	302	0.98326	305	0.78068	352	0.15555
315	0.87048	303	0.98435	306	0.77917	353	0.14294
316	0.86681	304	0.98745	307	0.77619	354	0.13373
317	0.86313	305	0.98745	308	0.77667	355	0.12333
318	0.85946	306	0.98745	309	0.77717	356	0.11263
319	0.85612	307	0.98745	310	0.77478	357	0.10593
320	0.85262	308	0.98745	311	0.77527	358	0.09706
321	0.84921	309	0.98745	312	0.77228	359	0.08837
322	0.84324	310	0.98745	313	0.77049	360	0.08239
323	0.83596	311	0.98558	314	0.77047	361	0.0725
324	0.82515	312	0.983	315	0.77049	362	0.0636
325	0.81467	313	0.9777	316	0.76655	363	0.05697
326	0.80128	314	0.97426	317	0.76478	364	0.05179
327	0.78801	315	0.97007	318	0.76478	365	0.04672
328	0.77451	316	0.96223	319	0.76176	366	0.04165
329	0.76352	317	0.9531	320	0.75908	367	0.03658
330	0.75348	318	0.94172	321	0.75908	368	0.03314
331	0.74352	319	0.93034	322	0.75908	369	0.03092
332	0.73683	320	0.91892	323	0.75908	370	0.02872
333	0.73118	321	0.90486	324	0.75908	371	0.02784
334	0.72809	322	0.89202	325	0.75908	372	0.02807
335	0.72481	323	0.88071	326	0.75908
336	0.72236	324	0.87237	327	0.75908
337	0.71934	325	0.86206	328	0.75908
338	0.71567	326	0.85352	329	0.75417
339	0.71447	327	0.84805	330	0.75274
340	0.71032	328	0.84151	331	0.74766
341	0.70326	329	0.83687	332	0.74766
342	0.69609	330	0.82902	333	0.74484
343	0.68676	331	0.82081	334	0.74195
344	0.67723	332	0.81259	335	0.74195
345	0.6682	333	0.80438	336	0.73836
346	0.66047	334	0.79617	337	0.73625
347	0.6501	335	0.78796	338	0.73594
348	0.64201	336	0.78077	339	0.73187
349	0.63417	337	0.77487	340	0.73054
350	0.62731	338	0.76664	341	0.72938
351	0.61966	339	0.76145	342	0.72499
352	0.61177	340	0.75755	343	0.72133
353	0.5998	341	0.75554	344	0.71727
354	0.58609	342	0.7505	345	0.71321
355	0.5715	343	0.74745	346	0.70915
356	0.54987	344	0.74133	347	0.70508
357	0.52676	345	0.73537	348	0.702
358	0.50265	346	0.72964	349	0.702
359	0.47922	347	0.71844	350	0.6986
360	0.45221	348	0.70965	351	0.6963
361	0.42785	349	0.69801	352	0.69619
362	0.40443	350	0.68749	353	0.69392
363	0.381	351	0.67446	354	0.69377
364	0.36092	352	0.66079	355	0.69059
365	0.34386	353	0.64988	356	0.69099
366	0.32684	354	0.63758	357	0.68862
367	0.3139	355	0.62389	358	0.68867
368	0.30369	356	0.61123	359	0.68487
369	0.29383	357	0.6007	360	0.68081
370	0.28648	358	0.58701	361	0.67674
371	0.27913	359	0.57857	362	0.67268
372	0.27038	360	0.56844	363	0.67076
373	0.26354	361	0.5581	364	0.67026
374	0.25686	362	0.54715	365	0.6662
375	0.24707	363	0.53907	366	0.66214
376	0.2367	364	0.53129	367	0.66247
377	0.22639	365	0.52092	368	0.66193
378	0.21597	366	0.51154	369	0.66506
379	0.2056	367	0.50376	370	0.665
380	0.19522	368	0.494	371	0.66804
381	0.18213	369	0.48388	372	0.67168
382	0.16874	370	0.47296	373	0.67613
383	0.15535	371	0.46287	374	0.68033
384	0.14365	372	0.4502	375	0.68372
385	0.13308	373	0.43925	376	0.68779
386	0.11969	374	0.42655	377	0.69205
387	0.11286	375	0.4129	378	0.69304
388	0.10349	376	0.397	379	0.68922
389	0.09384	377	0.38134	380	0.68526
390	0.08716	378	0.36747	381	0.68087
391	0.08046	379	0.3529	382	0.67056
392	0.07377	380	0.33872	383	0.65843
393	0.07006	381	0.32524	384	0.6463
394	0.06629	382	0.31141	385	0.63418
395	0.06507	383	0.30046	386	0.62205
396	0.06474	384	0.29185	387	0.61135
397	0.06442	385	0.28362	388	0.60344
398	0.06409	386	0.27609	389	0.59723
399	0.06376	387	0.26831	390	0.59528
400	0.06343	388	0.26321	391	0.59522
401	0.0631	389	0.25817	392	0.59516
402	0.27216	390	0.25265	393	0.5978
403	0.26297	391	0.24412	394	0.60174
404	0.25729	392	0.23885	395	0.60568
405	0.25034	393	0.2324	396	0.60633
406	0.24157	394	0.22425	397	0.60785
407	0.23236	395	0.21571	398	0.61179
408	0.22411	396	0.20805	399	0.61185
409	0.2166	397	0.20108	400	0.61179
410	0.21033	398	0.19525	401	0.61173
411	0.20148	399	0.18704	402	0.61167
412	0.19264	400	0.17883	403	0.6116
413	0.18412	401	0.17092	404	0.61033
414	0.17823	402	0.16545	405	0.60594
415	0.1706	403	0.15837	406	0.60418
416	0.16193	404	0.15032	407	0.59966
417	0.15603	405	0.14484	408	0.5949
418	0.14857	406	0.13792	409	0.59412
419	0.13972	407	0.12971	410	0.59076
				411	0.58767
				412	0.58283
				413	0.57994
				414	0.57693
				415	0.57681
				416	0.57327
