# Supplementary material for: Bone disease imaging through the near-infrared-II window
Source: Nat Commun. 2023 Oct 9;14:6287. doi: 10.1038/s41467-023-42001-2 (PMC10562434; doi:10.1038/s41467-023-42001-2)
Supplement: Supplementary file 7 — Source Data [file 41467_2023_42001_MOESM7_ESM.zip › Figure 5g.xlsx]

## Sheet: Sheet1
Position	Thickness (μm)
	R	L
1	71.7	221
2	59.8	125
3	77.7	143
4	119	131
