# Supplementary material for: Bone disease imaging through the near-infrared-II window
Source: Nat Commun. 2023 Oct 9;14:6287. doi: 10.1038/s41467-023-42001-2 (PMC10562434; doi:10.1038/s41467-023-42001-2)
Supplement: Supplementary file 7 — Source Data [file 41467_2023_42001_MOESM7_ESM.zip › figure 4g.xlsx]

## Sheet: Sheet1
red		orange
X	Y	X	Y
0	0.06154	0.00926	0.07791
0.1158	0.13201	0.12506	0.22379
0.2316	0.40465	0.24086	0.74438
0.3474	0.88477	0.35666	0.99136
0.4632	0.99999	0.47246	1
0.579	0.96666	0.58826	0.9476
0.6948	0.82136	0.70406	0.82177
0.8106	0.71538	0.81986	0.6613
0.9264	0.66136	0.93566	0.59251
1.0422	0.56885	1.05146	0.61163
1.158	0.57564	1.16726	0.62843
1.2738	0.67374	1.28306	0.66808
1.3896	0.73279	1.39886	0.83385
1.5054	0.81642	1.51466	0.93354
1.6212	0.98737	1.63046	0.95572
1.737	1	1.74626	0.83388
1.8528	0.89893	1.86206	0.49004
1.9686	0.43977	1.97786	0.13477
2.0844	0.06891	2.09366	0.05009
2.2002	0	2.20946	0.02002
		2.32526	0.00468
		2.44106	0
