# Supplementary material for: Bone disease imaging through the near-infrared-II window
Source: Nat Commun. 2023 Oct 9;14:6287. doi: 10.1038/s41467-023-42001-2 (PMC10562434; doi:10.1038/s41467-023-42001-2)
Supplement: Supplementary file 7 — Source Data [file 41467_2023_42001_MOESM7_ESM.zip › Figure 1b.xlsx]

## Sheet: Sheet1
tibia					sternum
ErNCs		NdNCs			ErNCs		NdNCs
X	Y	X	Y		X	Y	X	Y
0.6	0.00738	0.6	0.52164		-0.159	0.17743	-5	0
0.75038	0.00664	0.75038	0.55723		-0.00862	0.16687	-4.8496	0.01954
0.90075	0	0.90075	0.57343		0.14175	0.19218	-4.6992	0.02772
1.05113	0.000879758	1.05113	0.58351		0.29213	0.26166	-4.5489	0.10823
1.2015	0.00303	1.2015	0.5942		0.4425	0.35144	-4.3985	0.14666
1.35188	0.01095	1.35188	0.64609		0.59288	0.43596	-4.2481	0.22383
1.50226	0.03282	1.50226	0.67843		0.74325	0.48058	-4.0977	0.27874
1.65263	0.03629	1.65263	0.68788		0.89363	0.4759	-3.9474	0.33687
1.80301	0.0528	1.80301	0.74192		1.04401	0.54847	-3.797	0.3999
1.95338	0.095	1.95338	0.80056		1.19438	0.59449	-3.6466	0.44834
2.10376	0.20288	2.10376	0.85677		1.34476	0.68712	-3.4962	0.50078
2.25414	0.37552	2.25414	0.89991		1.49513	0.78177	-3.3459	0.4967
2.40451	0.57829	2.40451	0.94512		1.64551	0.80887	-3.1955	0.56409
2.55489	0.74547	2.55489	0.982		1.79588	0.8332	-3.0451	0.60636
2.70526	0.94337	2.70526	0.99668		1.94626	0.86485	-2.8947	0.67261
2.85564	1	2.85564	1		2.09664	0.80815	-2.7444	0.66183
3.00601	0.98806	3.00601	0.99872		2.24701	0.84115	-2.594	0.67084
3.15639	0.85261	3.15639	0.96639		2.39739	0.68442	-2.4436	0.68587
3.30677	0.67145	3.30677	0.93351		2.54776	0.51135	-2.2932	0.65347
3.45714	0.52664	3.45714	0.88665		2.69814	0.48203	-2.1429	0.68166
3.60752	0.40386	3.60752	0.82357		2.84851	0.55662	-1.9925	0.67984
3.75789	0.30266	3.75789	0.72369		2.99889	0.76245	-1.8421	0.70951
3.90827	0.2062	3.90827	0.61637		3.14926	0.90592	-1.6917	0.68239
4.05865	0.14023	4.05865	0.51059		3.29964	0.94852	-1.5414	0.7026
4.20902	0.08942	4.20902	0.3934		3.45002	0.89835	-1.391	0.71644
4.3594	0.06597	4.3594	0.2258		3.60039	0.83506	-1.2406	0.6814
4.50977	0.05153	4.50977	0.07989		3.75077	0.78779	-1.0902	0.67894
4.66015	0.05404	4.66015	0.02487		3.90114	0.79688	-0.9399	0.68845
4.81053	0.0543	4.81053	0.01084		4.05152	0.85011	-0.7895	0.61973
4.9609	0.06205	4.9609	0.00898		4.20189	0.90176	-0.6391	0.56189
5.11128	0.03038	5.11128	0.000317656		4.35227	0.71056	-0.4887	0.53224
5.26165	0.02392	5.26165	0.000451225		4.50265	0.91317	-0.3384	0.47674
5.41203	0.02488	5.41203	0		4.65302	0.82411	-0.188	0.43761
5.56241	0.02326	5.56241	0.00529		4.8034	0.68637	-0.0376	0.43147
		5.71278	0.00317		4.95377	0.50568	0.1128	0.39846
					5.10415	0.52552	0.2631	0.41946
					5.25452	0.62819	0.4135	0.45826
					5.4049	0.7746	0.5639	0.48909
					5.55528	0.87253	0.7143	0.54163
					5.70565	1	0.8647	0.54832
					5.85603	0.90509	1.015	0.60876
					6.0064	0.8293	1.1654	0.65575
					6.15678	0.80464	1.3158	0.71741
					6.30715	0.80033	1.4662	0.80023
					6.45753	0.80175	1.6165	0.87706
					6.60791	0.68642	1.7669	0.89367
					6.75828	0.57956	1.9173	0.92975
					6.90866	0.5035	2.0677	0.9104
					7.05903	0.40749	2.218	0.83952
					7.20941	0.36724	2.3684	0.80106
					7.35978	0.4282	2.5188	0.74712
					7.51016	0.48589	2.6692	0.73231
					7.66054	0.57711	2.8195	0.76799
					7.81091	0.55598	2.9699	0.82204
					7.96129	0.51419	3.1203	0.90714
					8.11166	0.55841	3.2707	0.93375
					8.26204	0.58727	3.421	0.98221
					8.41241	0.59577	3.5714	0.97647
					8.56279	0.61852	3.7218	0.97929
					8.71316	0.55225	3.8722	1
					8.86354	0.45684	4.0225	0.98462
					9.01392	0.29937	4.1729	0.98849
					9.16429	0.17757	4.3233	0.92514
					9.31467	0.10839	4.4737	0.88716
					9.46504	0.04919	4.624	0.83704
					9.61542	0	4.7744	0.79868
					9.76579	0.00626	4.9248	0.72695
					9.91617	0.01412	5.0752	0.68716
							5.2255	0.73541
							5.3759	0.79766
							5.5263	0.81152
							5.6767	0.83804
							5.827	0.87126
							5.9774	0.9136
							6.1278	0.90348
							6.2782	0.88058
							6.4286	0.91177
							6.5789	0.85896
							6.7293	0.79723
							6.8797	0.75478
							7.0301	0.67224
							7.1804	0.61973
							7.3308	0.62132
							7.4812	0.65333
							7.6316	0.66215
							7.7819	0.69417
							7.9323	0.68738
							8.0827	0.68081
							8.2331	0.6761
							8.3834	0.6875
							8.5338	0.65378
							8.6842	0.63257
							8.8346	0.60278
							8.9849	0.50866
							9.1353	0.40638
							9.2857	0.29818
